# Supplementary material for: Molecular Evolutionary Analyses of the Fusion Genes in Human Parainfluenza Virus Type 4
Source: Microorganisms. 2024 Aug 9;12(8):1633. doi: 10.3390/microorganisms12081633 (PMC11356533; doi:10.3390/microorganisms12081633)
Supplement: Supplementary file 1 [file microorganisms-12-01633-s001.zip]

Archive with 1 entries (1 files):
- microorganisms-3122300-supplementary.xlsx
