# Supplementary material for: Molecular Evolutionary Analyses of the Fusion Genes in Human Parainfluenza Virus Type 4
Source: Microorganisms. 2024 Aug 9;12(8):1633. doi: 10.3390/microorganisms12081633 (PMC11356533; doi:10.3390/microorganisms12081633)
Supplement: Supplementary file 1 [file microorganisms-12-01633-s001.zip › microorganisms-3122300-supplementary.xlsx]

## Sheet: Table S1
Table S1. List of HPIV4a and HPIV4b strains used in this study.
Subtype	GenBank Accesion No.	Isolated/collected year	Country
HPIV4a	KF878965	2008	Australia
HPIV4a	KY460515	2010	Taiwan, Province of China
HPIV4a	KY460518	2010	Taiwan, Province of China
HPIV4a	LC706548	2018	Japan
HPIV4a	LC706549	2019	Japan
HPIV4a	LC706550	2019	Japan
HPIV4a	LC706551	2019	Japan
HPIV4a	LC706552	2018	Japan
HPIV4a	MH591216	2018	India
HPIV4a	MH828709	2015	Viet Nam
HPIV4a	MH892407	2013	Netherlands
HPIV4a	MH892408	2013	Netherlands
HPIV4a	MN306027	2019	United States
HPIV4a	MN306033	2019	United States
HPIV4a	MN306056	2019	United States
HPIV4a	MN369047	2018	United States
HPIV4a	MT118676	2018	United States
HPIV4a	MT118679	2019	United States
HPIV4a	MW052038	2018	United States
HPIV4a	MW575665	2014	China
HPIV4a	MW575666	2014	China
HPIV4a	NC_021928	1966	Japan
HPIV4a	ON778025	2019	United States
HPIV4a	OP615960	2016	Argentina
HPIV4a	PP068624	2015	United States
HPIV4a	PP101996	2015	Spain
HPIV4b	AB543337	1968	Japan
HPIV4b	EU627591	2004	Canada
HPIV4b	JQ241176	2004	United States
HPIV4b	KF908238	2008	Australia
HPIV4b	KY629773	2016	United States
HPIV4b	KY645962	2016	United States
HPIV4b	KY674953	2010	United States
HPIV4b	KY674959	2011	United States
HPIV4b	KY986647	2015	United States
HPIV4b	LC706554	2019	Japan
HPIV4b	LC706555	2022	Japan
HPIV4b	LC706556	2022	Japan
HPIV4b	LC720882	2019	Japan
HPIV4b	MH828708	2015	Viet Nam
HPIV4b	MN306032	2019	United States
HPIV4b	MN306058	2019	United States
HPIV4b	MT118680	2019	United States
HPIV4b	ON729321	2017	United States
HPIV4b	ON729324	2017	United States
HPIV4b	PP068620	2011	United States
HPIV4b	PP068622	2011	United States
HPIV4b	PP068623	2014	United States

## Sheet: Table S2
Table S2. Parameters used in the Bayesian Marcov chain Monte Carlo (MCMC) analyses.
	Subtype	Substitution Models	Ganma shape	Proportion invariant	Clock Models	Demographic Models	Chain Length	Log Every
	Total HPIV4	GTR+G	0.321	-	Fast Relaxed Clock Log Normal	Constant Population	500000000	1000
Time-scaled tree Evolutionary rate	HPIV4a	GTR+I	-	0.668	Fast Relaxed Clock Log Normal	Exponential Population	500000000	1000
	HPIV4b	TPM2uf+G	0.245	-	Random Local Clock	Exponential Population	500000000	1000
	Total HPIV4	GTR+G	0.321	-	Optimised Relaxed Clock	Bayesian Skyline	500000000	1000
Bayesian skyline plot	HPIV4a	GTR+I	-	0.668	Random Local Clock	Bayesian Skyline	500000000	1000
	HPIV4b	TPM2uf+G	0.245	-	Relaxed Clock Exponential	Bayesian Skyline	500000000	1000

## Sheet: Table S3
Table S3. Number of amino acid residues of predicted negative selection sites in HPIV4.
Subtype	Number of Negative Selection Sites	Estimated as Negative Selective Sites
Total HPIV4	30	43, 51, 56, 76, 86, 158, 188, 200, 225, 250, 267, 319, 321, 352, 368, 396, 400, 419, 425, 426, 442, 451, 457, 480, 483, 502, 513, 529, 539, 542

## Sheet: Table S4
Table S4. Putative conformational epitopes for the Fusion proteins of HPIV4.
Subtype	Strain	Collection	Chain	Residue
HPIV4a	NC021928	1966	chain A	62-64, 99, 181, 182, 389
			chain B	62, 63, 181, 182, 184
			chain C	62, 99, 181, 182
	LC706552	2018	chain A	62, 64, 182
			chain B	62-64, 178, 181-183
			chain C	62, 64, 178, 181, 183, 184, 283
	MT118676	2018	chain A	181
			chain B	62, 181, 183, 191
			chain C	62, 181, 182, 191
HPIV4b	AB543337	1968	chain A	62, 181, 182, 184, 283, 478
			chain B	62-64, 181, 182, 184, 478
			chain C	62-64, 180, 182, 184, 478
	MH828708	2015	chain A	180-182, 184, 185, 283
			chain B	62, 180-182, 184, 185
			chain C	62, 180-182, 184, 185
	MN306058	2019	chain A	62, 64, 99, 181-184, 283, 389, 392
			chain B	62, 64, 99, 181-185
			chain C	62, 64, 99, 181-185, 283, 389
	LC706555	2022	chain A	183-185
			chain B	183, 184
			chain C	183, 184

## Sheet: Table S5
Table S5. Details of conformational B-cell epitopes at the apex of the Fusion trimer proteins of HPIV4 (the number of methods which were predicted as epitopes).
	Amino acid residue			59	60	61	62	63	64	65	66	67	68	69	70	71	72	73	74	75	76	77	78	79	80		177	178	179	180	181	182	183	184	185	186	187	188	189	190	191	192
HPIV4a	NC021928			Lys	Asn	Leu	Asp	Gln	Asn	Cys	Asn	Tyr	Ser	Ser	Leu	Asn	Tyr	Tyr	Asn	Lys	Thr	Ala	Leu	Ser	Leu		Ile	Gln	Pro	Ala	Ile	Asp	Gln	Ile	Asn	Cys	Gln	Ile	Lys	Asp	Leu	Gln
	(1966)	Chain A		2	2	2	4	4	4	3	3	2	1	2	2	2	2	0	0	0	0	0	0	0	0		3	2	2	2	4	4	3	3	2	2	2	2	3	3	2	1
		Chain B		1	2	2	4	4	3	3	3	2	1	2	2	2	2	0	0	0	0	0	0	0	1		3	2	2	2	4	4	3	4	2	2	2	2	3	3	2	1
		Chain C		2	2	2	4	3	3	3	3	2	1	2	2	2	2	0	0	0	0	0	0	0	0		3	2	2	2	4	4	3	3	2	2	2	2	3	3	2	2
	LC706552			Lys	Asn	Leu	Asp	Gln	Lys	Cys	Asn	Tyr	Ser	Ser	Leu	Asn	Tyr	Tyr	Asn	Lys	Thr	Ala	Leu	Ser	Leu		Ile	Gln	Pro	Ala	Ile	Asp	Gln	Ile	Asn	Cys	Gln	Ile	Lys	Asp	Leu	Gln
	(2018)	Chain A		1	1	1	4	3	4	3	3	2	1	1	1	2	2	0	0	1	0	0	0	1	1		2	3	2	3	3	4	3	3	3	3	2	2	2	3	3	2
		Chain B		2	1	1	4	4	4	3	3	2	1	1	1	2	2	0	0	0	1	0	0	1	1		2	4	2	3	4	4	4	3	3	2	2	2	2	3	3	2
		Chain C		1	1	1	4	3	4	3	3	2	1	1	1	1	2	0	0	1	1	0	0	1	1		2	4	2	3	4	3	4	4	3	3	2	2	2	3	3	2
	MT118676			Lys	Asn	Leu	Asp	Lys	Asn	Cys	Asn	Tyr	Ser	Ser	Leu	Asn	Tyr	Tyr	Asn	Lys	Thr	Ala	Leu	Ser	Leu		Ile	Gln	Pro	Ala	Ile	Asp	Gln	Ile	Asn	Cys	Gln	Ile	Lys	Asp	Leu	Gln
	(2018)	Chain A		2	1	2	3	3	3	3	3	2	1	1	1	1	2	0	0	0	0	0	0	1	0		2	2	2	3	4	3	3	2	2	2	2	2	3	2	3	1
		Chain B		2	2	2	4	3	3	3	3	3	2	2	2	1	2	0	0	0	0	0	0	1	0		2	2	2	3	4	3	4	3	2	3	2	2	3	2	4	2
		Chain C		2	2	3	4	3	3	3	3	3	2	2	2	2	2	0	0	0	0	0	0	1	0		2	2	2	3	4	4	3	3	2	2	2	2	3	3	4	2
HPIV4b	AB543337			Lys	Asn	Leu	Asp	Gln	Lys	Cys	Asn	Tyr	Ser	Ser	Leu	Asn	Tyr	Tyr	Asn	Lys	Thr	Ala	Leu	Ser	Leu		Ile	Gln	Pro	Ala	Ile	Asp	Arg	Ile	Asn	Cys	Gln	Ile	Lys	Asp	Leu	Gln
	(1968)	Chain A		3	3	3	4	3	3	3	3	2	1	1	1	1	2	0	0	0	0	0	0	1	0		2	2	3	3	4	4	3	5	3	2	2	2	3	2	3	3
		Chain B		3	2	3	4	4	4	3	3	2	1	1	1	1	2	0	0	0	0	0	0	1	0		3	2	3	3	4	4	3	5	3	2	2	2	3	2	3	2
		Chain C		3	3	3	4	4	4	3	3	2	1	1	1	1	2	0	0	1	0	0	0	1	0		3	2	3	4	3	4	3	5	3	3	2	2	3	2	3	3
	MH828708			Lys	Asn	Leu	Asp	Pro	Lys	Cys	Asn	Tyr	Ser	Ser	Leu	Asn	Tyr	Tyr	Asn	Lys	Thr	Val	Leu	Ser	Leu		Ile	Gln	Pro	Ala	Ile	Asp	Arg	Ile	Asp	Cys	Gln	Ile	Lys	Asp	Leu	Gln
	(2015)	Chain A		1	1	1	3	3	3	3	3	2	1	1	2	1	2	0	0	0	1	0	0	1	1		2	3	2	4	4	4	3	5	4	2	1	3	3	1	3	2
		Chain B		1	2	1	4	2	3	3	2	2	1	1	2	2	2	0	0	0	1	0	0	0	1		2	3	2	4	4	4	3	5	4	2	1	3	3	1	3	2
		Chain C		1	3	1	4	2	3	3	2	2	1	1	2	2	2	0	0	0	1	0	0	1	1		2	3	2	4	4	4	3	5	4	3	1	3	3	1	3	2
	MN306058			Lys	Asn	Leu	Asp	Pro	Lys	Cys	Asn	Tyr	Ser	Ser	Leu	Asn	Tyr	Tyr	Asn	Lys	Thr	Ala	Leu	Ser	Leu		Ile	Gln	Pro	Ala	Ile	Asp	Arg	Ile	Asn	Cys	Gln	Ile	Lys	Asp	Leu	Gln
	(2019)	Chain A		2	2	2	4	3	4	3	3	2	1	2	1	2	1	0	0	0	1	0	0	1	0		1	1	2	2	4	4	4	5	3	2	2	3	3	2	3	3
		Chain B		2	2	2	4	3	4	3	3	3	2	3	2	3	2	0	0	0	1	0	0	1	0		1	1	2	2	4	4	4	5	4	2	2	3	2	3	2	3
		Chain C		2	2	2	4	3	4	3	3	3	2	2	1	2	1	0	0	0	1	0	0	1	0		1	1	2	2	4	4	4	4	4	3	2	3	2	3	3	3
	LC706555			Lys	Asn	Leu	Asp	Pro	Asn	Cys	Asn	Tyr	Ser	Ser	Leu	Asn	Tyr	Tyr	Asn	Lys	Thr	Val	Leu	Ser	Leu		Ile	Gln	Pro	Ala	Ile	Asn	Arg	Ile	Glu	Cys	Gln	Ile	Lys	Asp	Leu	Gln
	(2022)	Chain A		2	2	2	2	2	3	3	2	2	1	1	2	2	3	0	0	0	1	0	0	0	1		3	2	2	2	3	2	4	4	4	2	1	1	3	1	3	1
		Chain B		1	2	2	2	2	3	3	2	2	1	1	2	2	3	0	0	0	1	0	0	0	1		3	2	1	2	3	3	4	5	3	1	1	1	2	1	3	1
		Chain C		1	2	2	2	2	3	2	2	2	1	1	2	2	3	0	0	0	1	0	0	0	1		2	2	1	2	3	3	4	4	3	1	1	1	2	2	3	1
				61	62	63	64		65	66	67	68	69	70	71	72	73	74	75	76	77	78	79	80	81		186	187	188	189	190	191	192	193	194	195	196	197	198	199	200	201
HPIV1 #	JQ901971	Reference #37		Asp	Leu	Glu	Asp	-	Gly	Cys	Gly	Thr	Thr	Glu	Ile	Ile	Glu	Tyr	Lys	Asn	Leu	Leu	Asn	Arg	Leu		Ile	Arg	Pro	Ala	Ile	Gly	Glu	Leu	Arg	Cys	Glu	Thr	Thr	Ala	Leu	Lys
				58	59	60	61		62	63	64	65	66	67	68	69	70	71	72	73	74	75	76	77	78		183	184	185	186	187	188	189	190	191	192	193	194	195	196	197	198
HPIV3 #	S82195(Wash/47885/57)	Reference #46		Glu	Asp	Ser	Asn	-	Ser	Cys	Gly	Asp	Glu	Glu	Ile	Lys	Glu	Tyr	Lys	Arg	Leu	Leu	Asp	Arg	Leu		Ile	Val	Pro	Ser	Ile	Ala	Arg	Leu	Gly	Cys	Glu	Ala	Ala	Gly	Leu	Glu
Blue letters indicate amino acids that are mutated from the prototype sequence (HPIV4a: NC021928, HPIV4b: AB543337).
Yellow highlights indicate the position of amino acids that were predicted as epitopes by more than four-fifths of the methods used in this study.
# The amino acid sequences of HPIV1 and HPIV3 were aligned with that of HPIV4, and the sites identified as epitopes in each cited paper are highlighted in green.

## Sheet: TableS6
Table S6. Summary of methods in this study
Analysis	Main purposes	Methods (Software)	Session No. on Materials and Methods	Session No. on Results	Figure / Table
Time-scaled phylogeny	Estimation of divergence year	BEAST package (v.2.7.6)	2.2	3.1	Figure 1
Evolutionary rates	Estimation of genetic change speed per site per year	BEAST package (v.2.7.6)	2.2	3.2
Phylodynamics	Estimation of chronologically population dynamics	BEAST package (v.2.7.6)	2.3	3.3	Figure 2
Phylogenetic Distances	Estimation of genetic change and diversity	IQ-TREE version 2.2.2.6 Patristic	2.4	3.4	Figure 3
Selective pressure analyses	Identifying of Positive and Negative selection sites	Datamonkey (SLAC, FEL, FUBAR, MEME)	2.5	3.5	Supplementary Table S3
Conformational B-cell epitope prediction	A computational identification of B-cell epitopes	LocalColabFold version 1.5.3 DiscoTope 3.0 ElliPro epitope3D SEPPA 3.0 SEMA	2.6	3.6	Figure 4 Supplementary Table S4 Supplementary Table S5
